# Supplementary material for: Eleutherodactylus frogs show frequency but no temporal partitioning: implications for the acoustic niche hypothesis
Source: PeerJ. 2014 Jul 22;2:e496. doi: 10.7717/peerj.496 (PMC4121589; doi:10.7717/peerj.496)
Supplement: Dataset S1 — Open the file index.html to see a series of recordings made every hour between 13 Aug 2004 18:00 to 14 Aug 2004 06:00 Each file is presented as a wave file, with an audio player in index.html, and the spectrogram of the file. [file peerj-02-496-s001.zip › DatasetS1/files/css/bootstrap-theme.min.css]

/*!
 * Bootstrap v3.1.1 (http://getbootstrap.com)
 * Copyright 2011-2014 Twitter, Inc.
 * Licensed under MIT (https://github.com/twbs/bootstrap/blob/master/LICENSE)
 */

.btn-default,.btn-primary,.btn-success,.btn-info,.btn-warning,.btn-danger{text-shadow:0 -1px 0 rgba(0,0,0,.2);-webkit-box-shadow:inset 0 1px 0 rgba(255,255,255,.15),0 1px 1px rgba(0,0,0,.075);box-shadow:inset 0 1px 0 rgba(255,255,255,.15),0 1px 1px rgba(0,0,0,.075)}.btn-default:active,.btn-primary:active,.btn-success:active,.btn-info:active,.btn-warning:active,.btn-danger:active,.btn-default.active,.btn-primary.active,.btn-success.active,.btn-info.active,.btn-warning.active,.btn-danger.active{-webkit-box-shadow:inset 0 3px 5px rgba(0,0,0,.125);box-shadow:inset 0 3px 5px rgba(0,0,0,.125)}.btn:active,.btn.active{background-image:none}.btn-default{background-image:-webkit-linear-gradient(top,#fff 0,#e0e0e0 100%);background-image:linear-gradient(to bottom,#fff 0,#e0e0e0 100%);filter:progid:DXImageTransform.Microsoft.gradient(startColorstr='#ffffffff', endColorstr='#ffe0e0e0', GradientType=0);filter:progid:DXImageTransform.Microsoft.gradient(enabled=false);background-repeat:repeat-x;border-color:#dbdbdb;text-shadow:0 1px 0 #fff;border-color:#ccc}.btn-default:hover,.btn-default:focus{background-color:#e0e0e0;background-position:0 -15px}.btn-default:active,.btn-default.active{background-color:#e0e0e0;border-color:#dbdbdb}.btn-primary{background-image:-webkit-linear-gradient(top,#428bca 0,#2d6ca2 100%);background-image:linear-gradient(to bottom,#428bca 0,#2d6ca2 100%);filter:progid:DXImageTransform.Microsoft.gradient(startColorstr='#ff428bca', endColorstr='#ff2d6ca2', GradientType=0);filter:progid:DXImageTransform.Microsoft.gradient(enabled=false);background-repeat:repeat-x;border-color:#2b669a}.btn-primary:hover,.btn-primary:focus{background-color:#2d6ca2;background-position:0 -15px}.btn-primary:active,.btn-primary.active{background-color:#2d6ca2;border-color:#2b669a}.btn-success{background-image:-webkit-linear-gradient(top,#5cb85c 0,#419641 100%);background-image:linear-gradient(to bottom,#5cb85c 0,#419641 100%);filter:progid:DXImageTransform.Microsoft.gradient(startColorstr='#ff5cb85c', endColorstr='#ff419641', GradientType=0);filter:progid:DXImageTransform.Microsoft.gradient(enabled=false);background-repeat:repeat-x;border-color:#3e8f3e}.btn-success:hover,.btn-success:focus{background-color:#419641;background-position:0 -15px}.btn-success:active,.btn-success.active{background-color:#419641;border-color:#3e8f3e}.btn-info{background-image:-webkit-linear-gradient(top,#5bc0de 0,#2aabd2 100%);background-image:linear-gradient(to bottom,#5bc0de 0,#2aabd2 100%);filter:progid:DXImageTransform.Microsoft.gradient(startColorstr='#ff5bc0de', endColorstr='#ff2aabd2', GradientType=0);filter:progid:DXImageTransform.Microsoft.gradient(enabled=false);background-repeat:repeat-x;border-color:#28a4c9}.btn-info:hover,.btn-info:focus{background-color:#2aabd2;background-position:0 -15px}.btn-info:active,.btn-info.active{background-color:#2aabd2;border-color:#28a4c9}.btn-warning{background-image:-webkit-linear-gradient(top,#f0ad4e 0,#eb9316 100%);background-image:linear-gradient(to bottom,#f0ad4e 0,#eb9316 100%);filter:progid:DXImageTransform.Microsoft.gradient(startColorstr='#fff0ad4e', endColorstr='#ffeb9316', GradientType=0);filter:progid:DXImageTransform.Microsoft.gradient(enabled=false);background-repeat:repeat-x;border-color:#e38d13}.btn-warning:hover,.btn-warning:focus{background-color:#eb9316;background-position:0 -15px}.btn-warning:active,.btn-warning.active{background-color:#eb9316;border-color:#e38d13}.btn-danger{background-image:-webkit-linear-gradient(top,#d9534f 0,#c12e2a 100%);background-image:linear-gradient(to bottom,#d9534f 0,#c12e2a 100%);filter:progid:DXImageTransform.Microsoft.gradient(startColorstr='#ffd9534f', endColorstr='#ffc12e2a', GradientType=0);filter:progid:DXImageTransform.Microsoft.gradient(enabled=false);background-repeat:repeat-x;border-color:#b92c28}.btn-danger:hover,.btn-danger:focus{background-color:#c12e2a;background-position:0 -15px}.btn-danger:active,.btn-danger.active{background-color:#c12e2a;border-color:#b92c28}.thumbnail,.img-thumbnail{-webkit-box-shadow:0 1px 2px rgba(0,0,0,.075);box-shadow:0 1px 2px rgba(0,0,0,.075)}.dropdown-menu>li>a:hover,.dropdown-menu>li>a:focus{background-image:-webkit-linear-gradient(top,#f5f5f5 0,#e8e8e8 100%);background-image:linear-gradient(to bottom,#f5f5f5 0,#e8e8e8 100%);background-repeat:repeat-x;filter:progid:DXImageTransform.Microsoft.gradient(startColorstr='#fff5f5f5', endColorstr='#ffe8e8e8', GradientType=0);background-color:#e8e8e8}.dropdown-menu>.active>a,.dropdown-menu>.active>a:hover,.dropdown-menu>.active>a:focus{background-image:-webkit-linear-gradient(top,#428bca 0,#357ebd 100%);background-image:linear-gradient(to bottom,#428bca 0,#357ebd 100%);background-repeat:repeat-x;filter:progid:DXImageTransform.Microsoft.gradient(startColorstr='#ff428bca', endColorstr='#ff357ebd', GradientType=0);background-color:#357ebd}.navbar-default{background-image:-webkit-linear-gradient(top,#fff 0,#f8f8f8 100%);background-image:linear-gradient(to bottom,#fff 0,#f8f8f8 100%);background-repeat:repeat-x;filter:progid:DXImageTransform.Microsoft.gradient(startColorstr='#ffffffff', endColorstr='#fff8f8f8', GradientType=0);filter:progid:DXImageTransform.Microsoft.gradient(enabled=false);border-radius:4px;-webkit-box-shadow:inset 0 1px 0 rgba(255,255,255,.15),0 1px 5px rgba(0,0,0,.075);box-shadow:inset 0 1px 0 rgba(255,255,255,.15),0 1px 5px rgba(0,0,0,.075)}.navbar-default .navbar-nav>.active>a{background-image:-webkit-linear-gradient(top,#ebebeb 0,#f3f3f3 100%);background-image:linear-gradient(to bottom,#ebebeb 0,#f3f3f3 100%);background-repeat:repeat-x;filter:progid:DXImageTransform.Microsoft.gradient(startColorstr='#ffebebeb', endColorstr='#fff3f3f3', GradientType=0);-webkit-box-shadow:inset 0 3px 9px rgba(0,0,0,.075);box-shadow:inset 0 3px 9px rgba(0,0,0,.075)}.navbar-brand,.navbar-nav>li>a{text-shadow:0 1px 0 rgba(255,255,255,.25)}.navbar-inverse{background-image:-webkit-linear-gradient(top,#3c3c3c 0,#222 100%);background-image:linear-gradient(to bottom,#3c3c3c 0,#222 100%);background-repeat:repeat-x;filter:progid:DXImageTransform.Microsoft.gradient(startColorstr='#ff3c3c3c', endColorstr='#ff222222', GradientType=0);filter:progid:DXImageTransform.Microsoft.gradient(enabled=false)}.navbar-inverse .navbar-nav>.active>a{background-image:-webkit-linear-gradient(top,#222 0,#282828 100%);background-image:linear-gradient(to bottom,#222 0,#282828 100%);background-repeat:repeat-x;filter:progid:DXImageTransform.Microsoft.gradient(startColorstr='#ff222222', endColorstr='#ff282828', GradientType=0);-webkit-box-shadow:inset 0 3px 9px rgba(0,0,0,.25);box-shadow:inset 0 3px 9px rgba(0,0,0,.25)}.navbar-inverse .navbar-brand,.navbar-inverse .navbar-nav>li>a{text-shadow:0 -1px 0 rgba(0,0,0,.25)}.navbar-static-top,.navbar-fixed-top,.navbar-fixed-bottom{border-radius:0}.alert{text-shadow:0 1px 0 rgba(255,255,255,.2);-webkit-box-shadow:inset 0 1px 0 rgba(255,255,255,.25),0 1px 2px rgba(0,0,0,.05);box-shadow:inset 0 1px 0 rgba(255,255,255,.25),0 1px 2px rgba(0,0,0,.05)}.alert-success{background-image:-webkit-linear-gradient(top,#dff0d8 0,#c8e5bc 100%);background-image:linear-gradient(to bottom,#dff0d8 0,#c8e5bc 100%);background-repeat:repeat-x;filter:progid:DXImageTransform.Microsoft.gradient(startColorstr='#ffdff0d8', endColorstr='#ffc8e5bc', GradientType=0);border-color:#b2dba1}.alert-info{background-image:-webkit-linear-gradient(top,#d9edf7 0,#b9def0 100%);background-image:linear-gradient(to bottom,#d9edf7 0,#b9def0 100%);background-repeat:repeat-x;filter:progid:DXImageTransform.Microsoft.gradient(startColorstr='#ffd9edf7', endColorstr='#ffb9def0', GradientType=0);border-color:#9acfea}.alert-warning{background-image:-webkit-linear-gradient(top,#fcf8e3 0,#f8efc0 100%);background-image:linear-gradient(to bottom,#fcf8e3 0,#f8efc0 100%);background-repeat:repeat-x;filter:progid:DXImageTransform.Microsoft.gradient(startColorstr='#fffcf8e3', endColorstr='#fff8efc0', GradientType=0);border-color:#f5e79e}.alert-danger{background-image:-webkit-linear-gradient(top,#f2dede 0,#e7c3c3 100%);background-image:linear-gradient(to bottom,#f2dede 0,#e7c3c3 100%);background-repeat:repeat-x;filter:progid:DXImageTransform.Microsoft.gradient(startColorstr='#fff2dede', endColorstr='#ffe7c3c3', GradientType=0);border-color:#dca7a7}.progress{background-image:-webkit-linear-gradient(top,#ebebeb 0,#f5f5f5 100%);background-image:linear-gradient(to bottom,#ebebeb 0,#f5f5f5 100%);background-repeat:repeat-x;filter:progid:DXImageTransform.Microsoft.gradient(startColorstr='#ffebebeb', endColorstr='#fff5f5f5', GradientType=0)}.progress-bar{background-image:-webkit-linear-gradient(top,#428bca 0,#3071a9 100%);background-image:linear-gradient(to bottom,#428bca 0,#3071a9 100%);background-repeat:repeat-x;filter:progid:DXImageTransform.Microsoft.gradient(startColorstr='#ff428bca', endColorstr='#ff3071a9', GradientType=0)}.progress-bar-success{background-image:-webkit-linear-gradient(top,#5cb85c 0,#449d44 100%);background-image:linear-gradient(to bottom,#5cb85c 0,#449d44 100%);background-repeat:repeat-x;filter:progid:DXImageTransform.Microsoft.gradient(startColorstr='#ff5cb85c', endColorstr='#ff449d44', GradientType=0)}.progress-bar-info{background-image:-webkit-linear-gradient(top,#5bc0de 0,#31b0d5 100%);background-image:linear-gradient(to bottom,#5bc0de 0,#31b0d5 100%);background-repeat:repeat-x;filter:progid:DXImageTransform.Microsoft.gradient(startColorstr='#ff5bc0de', endColorstr='#ff31b0d5', GradientType=0)}.progress-bar-warning{background-image:-webkit-linear-gradient(top,#f0ad4e 0,#ec971f 100%);background-image:linear-gradient(to bottom,#f0ad4e 0,#ec971f 100%);background-repeat:repeat-x;filter:progid:DXImageTransform.Microsoft.gradient(startColorstr='#fff0ad4e', endColorstr='#ffec971f', GradientType=0)}.progress-bar-danger{background-image:-webkit-linear-gradient(top,#d9534f 0,#c9302c 100%);background-image:linear-gradient(to bottom,#d9534f 0,#c9302c 100%);background-repeat:repeat-x;filter:progid:DXImageTransform.Microsoft.gradient(startColorstr='#ffd9534f', endColorstr='#ffc9302c', GradientType=0)}.list-group{border-radius:4px;-webkit-box-shadow:0 1px 2px rgba(0,0,0,.075);box-shadow:0 1px 2px rgba(0,0,0,.075)}.list-group-item.active,.list-group-item.active:hover,.list-group-item.active:focus{text-shadow:0 -1px 0 #3071a9;background-image:-webkit-linear-gradient(top,#428bca 0,#3278b3 100%);background-image:linear-gradient(to bottom,#428bca 0,#3278b3 100%);background-repeat:repeat-x;filter:progid:DXImageTransform.Microsoft.gradient(startColorstr='#ff428bca', endColorstr='#ff3278b3', GradientType=0);border-color:#3278b3}.panel{-webkit-box-shadow:0 1px 2px rgba(0,0,0,.05);box-shadow:0 1px 2px rgba(0,0,0,.05)}.panel-default>.panel-heading{background-image:-webkit-linear-gradient(top,#f5f5f5 0,#e8e8e8 100%);background-image:linear-gradient(to bottom,#f5f5f5 0,#e8e8e8 100%);background-repeat:repeat-x;filter:progid:DXImageTransform.Microsoft.gradient(startColorstr='#fff5f5f5', endColorstr='#ffe8e8e8', GradientType=0)}.panel-primary>.panel-heading{background-image:-webkit-linear-gradient(top,#428bca 0,#357ebd 100%);background-image:linear-gradient(to bottom,#428bca 0,#357ebd 100%);background-repeat:repeat-x;filter:progid:DXImageTransform.Microsoft.gradient(startColorstr='#ff428bca', endColorstr='#ff357ebd', GradientType=0)}.panel-success>.panel-heading{background-image:-webkit-linear-gradient(top,#dff0d8 0,#d0e9c6 100%);background-image:linear-gradient(to bottom,#dff0d8 0,#d0e9c6 100%);background-repeat:repeat-x;filter:progid:DXImageTransform.Microsoft.gradient(startColorstr='#ffdff0d8', endColorstr='#ffd0e9c6', GradientType=0)}.panel-info>.panel-heading{background-image:-webkit-linear-gradient(top,#d9edf7 0,#c4e3f3 100%);background-image:linear-gradient(to bottom,#d9edf7 0,#c4e3f3 100%);background-repeat:repeat-x;filter:progid:DXImageTransform.Microsoft.gradient(startColorstr='#ffd9edf7', endColorstr='#ffc4e3f3', GradientType=0)}.panel-warning>.panel-heading{background-image:-webkit-linear-gradient(top,#fcf8e3 0,#faf2cc 100%);background-image:linear-gradient(to bottom,#fcf8e3 0,#faf2cc 100%);background-repeat:repeat-x;filter:progid:DXImageTransform.Microsoft.gradient(startColorstr='#fffcf8e3', endColorstr='#fffaf2cc', GradientType=0)}.panel-danger>.panel-heading{background-image:-webkit-linear-gradient(top,#f2dede 0,#ebcccc 100%);background-image:linear-gradient(to bottom,#f2dede 0,#ebcccc 100%);background-repeat:repeat-x;filter:progid:DXImageTransform.Microsoft.gradient(startColorstr='#fff2dede', endColorstr='#ffebcccc', GradientType=0)}.well{background-image:-webkit-linear-gradient(top,#e8e8e8 0,#f5f5f5 100%);background-image:linear-gradient(to bottom,#e8e8e8 0,#f5f5f5 100%);background-repeat:repeat-x;filter:progid:DXImageTransform.Microsoft.gradient(startColorstr='#ffe8e8e8', endColorstr='#fff5f5f5', GradientType=0);border-color:#dcdcdc;-webkit-box-shadow:inset 0 1px 3px rgba(0,0,0,.05),0 1px 0 rgba(255,255,255,.1);box-shadow:inset 0 1px 3px rgba(0,0,0,.05),0 1px 0 rgba(255,255,255,.1)}
