# Supplementary material for: Eleutherodactylus frogs show frequency but no temporal partitioning: implications for the acoustic niche hypothesis
Source: PeerJ. 2014 Jul 22;2:e496. doi: 10.7717/peerj.496 (PMC4121589; doi:10.7717/peerj.496)
Supplement: Dataset S1 — Open the file index.html to see a series of recordings made every hour between 13 Aug 2004 18:00 to 14 Aug 2004 06:00 Each file is presented as a wave file, with an audio player in index.html, and the spectrogram of the file. [file peerj-02-496-s001.zip › DatasetS1/readme.txt]

Supplementary dataset for paper by Villanueva-Rivera (in review) "Eleutherodactylus frogs show frequency but no temporal partitioning: implications for the acoustic niche hypothesis". PeerJ.

Open the file index.html to see a series of recordings made every hour between 13 Aug 2004 18:00 to 14 Aug 2004 06:00. Each file is presented as a wave file, with an audio player in index.html, and the spectrogram of the file.

Site: El Yunque National Forest - Pico del Este. Coordinates: 18.27741, -65.76386

The full dataset of wav files is available from FigShare using the DOI: 10.6084/m9.figshare.806302
